# Supplementary material for: Genome-wide identification and expression profiling of auxin response factor (ARF) gene family in maize
Source: BMC Genomics. 2011 Apr 7;12:178. doi: 10.1186/1471-2164-12-178 (PMC3082248; doi:10.1186/1471-2164-12-178)
Supplement: Additional file 2 — Sequence identity matrix of maize ARF proteins. BioEdit program were employed to examine sequence identity of 31 maize ARF proteins.a [file 1471-2164-12-178-S2.XLS]

## Sheet: Sheet1
ZmARF1	***
ZmARF2	0.039	***
ZmARF3	0.064	0.049	***
ZmARF4	0.049	0.05	0.069	***
ZmARF5	0.039	0.044	0.037	0.045	***
ZmARF6	0.044	0.067	0.049	0.053	0.051	***
ZmARF7	0.032	0.056	0.047	0.039	0.043	0.064	***
ZmARF8	0.054	0.07	0.06	0.042	0.049	0.084	0.059	***
ZmARF9	0.042	0.059	0.092	0.059	0.029	0.071	0.039	0.038	***
ZmARF10	0.049	0.057	0.053	0.047	0.038	0.063	0.06	0.062	0.086	***
ZmARF11	0.057	0.062	0.051	0.052	0.042	0.061	0.083	0.057	0.059	0.052	***
ZmARF12	0.048	0.079	0.079	0.039	0.055	0.05	0.06	0.07	0.044	0.053	0.059	***
ZmARF13	0.047	0.055	0.083	0.057	0.041	0.055	0.048	0.087	0.064	0.048	0.054	0.055	***
ZmARF14	0.031	0.06	0.05	0.038	0.065	0.084	0.075	0.062	0.083	0.236	0.051	0.069	0.042	***
ZmARF15	0.047	0.075	0.058	0.037	0.057	0.167	0.045	0.191	0.064	0.046	0.07	0.057	0.048	0.056	***
ZmARF16	0.052	0.032	0.07	0.07	0.054	0.141	0.034	0.051	0.1	0.057	0.037	0.05	0.057	0.06	0.121	***
ZmARF17	0.038	0.124	0.055	0.041	0.063	0.079	0.058	0.065	0.054	0.055	0.057	0.052	0.056	0.062	0.05	0.037	***
ZmARF18	0.066	0.048	0.063	0.075	0.036	0.05	0.044	0.051	0.076	0.056	0.049	0.049	0.063	0.044	0.05	0.073	0.051	***
ZmARF19	0.04	0.071	0.063	0.05	0.047	0.072	0.054	0.086	0.041	0.056	0.079	0.069	0.049	0.051	0.09	0.047	0.055	0.061	***
ZmARF20	0.085	0.033	0.051	0.044	0.024	0.028	0.039	0.035	0.053	0.053	0.041	0.049	0.058	0.029	0.052	0.048	0.035	0.054	0.046	***
ZmARF21	0.048	0.063	0.046	0.051	0.035	0.071	0.058	0.083	0.05	0.071	0.083	0.076	0.054	0.087	0.091	0.045	0.103	0.039	0.062	0.034	***
ZmARF22	0.066	0.047	0.064	0.067	0.032	0.042	0.038	0.071	0.072	0.065	0.036	0.067	0.099	0.047	0.051	0.065	0.068	0.089	0.046	0.194	0.049	***
ZmARF23	0.045	0.058	0.075	0.041	0.063	0.055	0.061	0.053	0.058	0.061	0.078	0.056	0.047	0.095	0.071	0.048	0.079	0.041	0.067	0.04	0.081	0.043	***
ZmARF24	0.046	0.067	0.049	0.045	0.05	0.062	0.058	0.055	0.06	0.055	0.077	0.073	0.057	0.058	0.07	0.046	0.057	0.049	0.05	0.036	0.061	0.055	0.062	***
ZmARF25	0.047	0.049	0.057	0.048	0.037	0.059	0.044	0.053	0.085	0.463	0.051	0.071	0.068	0.229	0.051	0.064	0.058	0.06	0.064	0.043	0.053	0.058	0.068	0.056	***
ZmARF26	0.05	0.062	0.058	0.043	0.036	0.062	0.084	0.065	0.043	0.046	0.543	0.064	0.067	0.033	0.057	0.05	0.061	0.054	0.065	0.034	0.081	0.048	0.091	0.073	0.057	***
ZmARF27	0.12	0.036	0.061	0.058	0.023	0.037	0.04	0.04	0.073	0.052	0.076	0.043	0.053	0.052	0.035	0.062	0.034	0.067	0.046	0.077	0.057	0.082	0.045	0.042	0.045	0.073	***
ZmARF28	0.051	0.041	0.071	0.047	0.029	0.06	0.049	0.052	0.058	0.052	0.046	0.173	0.07	0.057	0.06	0.054	0.065	0.067	0.056	0.059	0.055	0.063	0.062	0.038	0.059	0.059	0.061	***
ZmARF29	0.051	0.049	0.061	0.447	0.04	0.048	0.04	0.042	0.064	0.052	0.053	0.044	0.045	0.041	0.037	0.067	0.039	0.06	0.047	0.048	0.048	0.055	0.042	0.053	0.063	0.048	0.056	0.051	***
ZmARF30	0.106	0.053	0.093	0.068	0.04	0.054	0.055	0.059	0.086	0.058	0.174	0.054	0.065	0.051	0.058	0.083	0.048	0.069	0.055	0.047	0.071	0.058	0.077	0.072	0.069	0.181	0.103	0.06	0.059	***
ZmARF31	0.035	0.121	0.042	0.023	0.189	0.042	0.037	0.065	0.03	0.045	0.023	0.039	0.042	0.038	0.049	0.046	0.035	0.038	0.061	0.027	0.047	0.037	0.05	0.033	0.039	0.03	0.026	0.019	0.027	0.037	***
Protin	ZmARF1	ZmARF2	ZmARF3	ZmARF4	ZmARF5	ZmARF6	ZmARF7	ZmARF8	ZmARF9	ZmARF10	ZmARF11	ZmARF12	ZmARF13	ZmARF14	ZmARF15	ZmARF16	ZmARF17	ZmARF18	ZmARF19	ZmARF20	ZmARF21	ZmARF22	ZmARF23	ZmARF24	ZmARF25	ZmARF26	ZmARF27	ZmARF28	ZmARF29	ZmARF30	ZmARF31
