# Supplementary material for: Genome-wide identification and expression profiling of auxin response factor (ARF) gene family in maize
Source: BMC Genomics. 2011 Apr 7;12:178. doi: 10.1186/1471-2164-12-178 (PMC3082248; doi:10.1186/1471-2164-12-178)
Supplement: Additional file 5 — Promoter analysis of maize ARFs. Auxin response elements are shown in the list. [file 1471-2164-12-178-S5.XLS]

## Sheet: Auxin Response Elements
Gene	Auxin Response Element	Number	Position
ZmARF3	TGA-element (AACGAC)	1	-664	-669
ZmARF5	TGA-element (AACGAC)	1	-125	-130
ZmARF6	TGA-element (AACGAC)	1	-649	-654
ZmARF7	TGA-element (AACGAC)	2	-889	-884
			-801	-796
ZmARF9	TGA-element (AACGAC)	2	-937	-932
			-777	-772
ZmARF14	TGA-element (AACGAC)	1	-848	-843
ZmARF15	AuxRE (TGTCTCAATAAG)	1	-51	-41
	TGA-element (AACGAC)	2	-1284	-1279
			-760	-755
ZmARF19	TGA-element (AACGAC)	1	-838	-833
ZmARF20	TGA-element (AACGAC)	1	-95	-90
ZmARF21	AuxRR-core (GGTCCAT)	1	-695	-689
ZmARF22	AuxRR-core (GGTCCAT)	1	-568	-563
ZmARF25	AuxRR-core (GGTCCAT)	1	-1287	-1281
ZmARF29	TGA-element (AACGAC)	1	-731	-726
ZmARF30	TGA-element (AACGAC)	1	-560	-555
